# Supplementary material for: Coronary Artery Disease and Atrial Fibrillation: A Bidirectional Mendelian Randomization Study
Source: J Cardiovasc Dev Dis. 2022 Feb 27;9(3):69. doi: 10.3390/jcdd9030069 (PMC8949548; doi:10.3390/jcdd9030069)
Supplement: Supplementary file 1 [file jcdd-09-00069-s001.zip]

Archive with 1 entries (1 files):
- jcdd-1614996-supplementary.pdf
